# Supplementary material for: Exploring the synergy of enzymes, nutrients, and gene networks in rice starch granule biogenesis
Source: Front Nutr. 2024 Oct 23;11:1448450. doi: 10.3389/fnut.2024.1448450 (PMC11538003; doi:10.3389/fnut.2024.1448450)
Supplement: Supplementary file 2 [file Table_1.XLSX]

## Sheet: Table S1
Table S1: List of primers designed for genes related to starch biogenesis to perform quantitative real-time PCR
S. No.	Gene	Abbr.	Sequence (5’-3’)	Tm (°C)	Product Size (bp)
1	ADP-glucose pyrophosphorylase small subunit 1	AGPS1	F- GTGCCACTTAAAGGCACCATT	55	97
			R- CCCACATTTCAGACACGGTTT
2	ADP-glucose pyrophosphorylase large subunit 4	AGPL4	F- TCCCTTCTGGTTTGTTGCATTTG	56	139
			R- CCTCAGTTCCTAGCCTCATTCAT
3	Waxy	GBSSI	F- GGACCTGACACTGGAGTTG	57	162
			R- TTTGAAGTATGGGTTGTTGTTCAG
4	Granule bound starch synthase II	GBSSII	F- GCTTGCTGGCTTGTTTAG	56	121
			R- TGAAGTAGACGAGAGAAATGG
5	Starch synthase I	SSI	F- CCCGCAGTGTTCTTGTCATA	55	162
			R- AATTGACTGCCTCACCCTTG
6	Starch synthase IIa	SSIIa	F- CCTATTCCTGCGGTAGAAGA	59	148
			R- CCGAATCGTCATCCTGGT
7	Starch synthase IIb	SSIIb	F- GTAGGAGCAACGGTGGAAGTG	57	140
			R- GGTAATTCAGCGTGAACGTGAGT
8	Starch synthase IIc	SSIIc	F- CAGGGCAGGATATGGAGGTA	56	165
			R- CCTCTATAGCCGCTTTGCAC
9	Starch synthase IIIa	SSIIIa	F- GCTCCAAGAACTTGCTGACC	58	196
			R- CTTGTGCAGTCTTTCGGTGA
10	Starch synthase IIIb	SSIIIb	F- ATTCCGCTCGCAAGAACTGA	56	224
			R- CAACCGCAGGATAACGGAAA
11	Starch synthase IVa	SSIVa	F- GGGAGCGGCTCAAACATAAA	58	237
			R- CCGTGCACTGACTGCAAAAT
12	Starch synthase IVb	SSIVb	F- ATGCAGGAAGCCGAGATGTT	56	75
			R- ACGACAATGGGTGCCAAGAT
13	Starch branching enzyme I	SBEI	F- CCATGGTGACTGTTGTGGAG	59	245
			R- GAGCTGTGCTTCTTGTGCAG
14	Starch branching enzyme IIa	SBEIIa	F- GCCAATGCCAGGAAGATGA	58	128
			R- GCGCAACATAGGATGGGTTT
15	Starch branching enzyme IIb	SBEIIb	F- CGGTTTCAGCAGGTTCAGA	58	96
			R- CTCCAGATGACTCAATCTCAACTT
16	Isoamylase 1	ISA1	F- TGCTCAGCTACTCCTCCATCATC	55	132
			R- AGGACCGCACAACTTCAACATA
17	Isoamylase 2	ISA2	F- GGGACCTGTTCTCAACCAGA	60	188
			R- GCGTATCTGCCTTAGCCTTG
18	Isoamylase 3	ISA3	F- ACAGCTTGAGACACTGGGTTGAG	55	100
			R- GCATCAAGAGGACAACCATCTG
19	Pullulanase 1	PUL1	F- CTCCTCACCGCTCTTTCGTT	60	247
			R- AGGATGCAATTCAAGCCCCA
20	Pullulanase 2	PUL2	F- ATGTGGCTGAGAAGTTCCCG	56	102
			R- AAGCGACAGCTAGTTGGCAT
21	Actin	Actin	F- TGAAGCCCCTCTCAATCCCA	59	124
			R- TCGACCGCTAGCATACAAGG
22	18 S ribosomal RNA	18 S rRNA	F- GGCGATGCTATCAAGACCGA	59	101
			R- GGCATCGAGAGGAGCTTGAA
