# Supplementary material for: Exploring the synergy of enzymes, nutrients, and gene networks in rice starch granule biogenesis
Source: Front Nutr. 2024 Oct 23;11:1448450. doi: 10.3389/fnut.2024.1448450 (PMC11538003; doi:10.3389/fnut.2024.1448450)
Supplement: Supplementary file 3 [file Table_2.XLSX]

## Sheet: Table S2
Table S2: Total starch, amylose and amylopectin content in 200 rice genotypes
S.No.	Genotypes	Total starch content (%)	Amylose content (%)	Amylopectin content (%)
1	Maharaji	76.91±1.67	24.62±0.78	52.3±0.82
2	Basmati 397	78.88±1.16	21.97±1.22	56.91±1.19
3	ANP 321	79.1±0.79	31.17±0.65	47.93±0.89
4	Basmati Surkh 161	79.9±0.86	22.14±0.97	57.76±1.4
5	Basmati 802	77.71±1.34	27.82±1.02	49.88±1.33
6	Maguraphulla	86.65±0.58	24.07±1.29	62.58±1.75
7	Ranbir Basmati	81.86±0.6	21.15±0.67	60.71±0.71
8	Vasumati	80.95±1.55	25.71±0.58	55.24±0.58
9	Basmati 6141	81.39±2.43	24.36±1.07	57.03±1.36
10	HBC 46	79.34±1.48	22.7±0.48	56.64±0.94
11	JGL 1798	79.75±0.44	28.74±0.45	51.01±2.03
12	Chakhao	81.94±1.28	16±0.67	65.94±1.45
13	SEBATI	78.14±0.52	22.36±0.48	55.78±1.62
14	CR 2461-9	83.17±1.32	30.36±1.3	52.81±1.14
15	UPRI-2003-45	78.59±1.37	29.15±1.19	49.43±0.54
16	PNR381	77.03±0.91	21.51±0.8	55.52±1.26
17	Punjab Mehak1	79.81±0.82	23.39±1.43	56.42±1.3
18	PNR 381	82.57±1.12	23.61±0.57	58.96±0.99
19	CT 10006-7-2M-5-1 P3-M	76.89±2.24	20.53±0.92	56.35±0.65
20	Chandrahasini	79.57±0.84	32.13±1.04	47.45±1.37
21	MAS 946-1	80.54±1.62	24.23±0.64	56.32±1.52
22	PRR-126	76.66±1.86	18.51±1.23	58.15±0.72
23	Ajay	81.34±1.16	32.55±0.92	48.79±1.27
24	RNRM-7	86.46±0.83	29.47±1.35	56.99±1.08
25	Phalguna	81.46±2.04	24.37±0.99	57.09±0.73
26	VLT-6	80.51±2.22	28.5±0.61	52.01±0.95
27	RIL-10	82.2±0.98	28.3±1.13	53.9±1.28
28	Pant Dhan 19	77.2±0.79	19.37±0.97	57.82±1.33
29	NDR-8015-1	81.65±1.12	27.42±1.42	54.22±0.81
30	Pusa Sugandh 3	83.65±1.18	24.42±0.87	59.23±0.91
31	Bala	80.36±1.4	31.39±0.78	48.96±0.87
32	Pant sankar dhan-3	80.26±1.37	22.12±0.59	58.14±0.96
33	Samanta	77.19±0.82	31.63±1.25	45.56±1.31
34	Tapaswani	81.64±1.19	20.31±0.96	61.33±1.13
35	Birupa	80.37±0.95	31.31±1.09	49.07±0.64
36	Bhubana	77.67±1.35	24.57±1.15	53.1±1.46
37	Pant dhan 10	77.78±1.21	25.3±0.47	52.49±0.99
38	OYR 128	80.38±1.18	30.36±0.84	50.02±0.6
39	OYC 183	80.15±0.76	27.31±1.22	52.83±1.12
40	BJ-1(Red Kl, Purple awns)	79.34±1.44	23.33±0.26	56.01±0.68
41	Chandana	81.63±1.21	27.34±1.09	54.29±1.27
42	Urvashi	71.22±2.11	31.65±1.21	39.57±1.13
43	Pant dhan 16	82.47±1.2	29.25±0.83	53.22±0.81
44	P1490-03	78.73±1.58	23.5±0.98	55.23±0.75
45	CSR 27	75.78±0.59	21.57±1.18	54.21±0.67
46	China 988	79.34±1.18	26.33±0.69	53±1.2
47	DV 85	80.04±0.92	32.54±0.93	47.49±1.25
48	IRAT 240(IREM950)	80.3±1.14	23.38±1.36	56.93±0.63
49	CR-2363-26	80.5±1.23	18.96±1.33	61.54±0.94
50	Selected Sabarmati	82.81±0.68	20.32±0.84	62.49±0.9
51	MTU 1010	81.58±0.99	23.51±0.77	58.07±0.84
52	Kataktara	77.85±0.8	29.62±1.41	48.23±1.24
53	VOH-PCR-3110	82.4±2.08	31.28±1.37	51.12±1.29
54	BJ-1	83.94±0.62	28.82±0.86	55.12±0.54
55	VL-88-97-1-7	80.08±0.77	23.04±0.74	57.04±1.01
56	Kamlesh	79.44±1.36	28.4±1.22	51.04±0.84
57	IR-78908	78.44±1	26.71±0.84	51.73±1.59
58	JR 353	82.41±1.21	23.82±0.6	58.59±0.7
59	B6144-MR-6-0-0	78.64±1.13	22.04±0.86	56.59±1.36
60	Seond Basmati	80.99±0.86	18.93±1.18	62.06±1.04
61	HPR 2104	78.88±0.93	23.89±0.58	54.99±0.59
62	Sah Pasand	79.79±0.88	29.81±1.29	49.98±1.06
63	Chimbalate Basmati	79.43±1.2	25.83±0.82	53.6±0.26
64	PMK-1	82.67±1.48	30.53±1.55	52.13±0.64
65	Sitwa Dhan	83.51±1.2	19.96±1.13	63.56±2.09
66	Gouri	81.21±0.71	28.02±0.76	53.19±0.94
67	Ananga	80.69±0.8	33.68±0.99	47.01±0.79
68	Pant dhan 4	78.07±1.57	31.5±1.36	46.57±1.22
69	OYR 69	77.22±0.7	23.46±0.65	53.76±0.65
70	CR-2499	79.46±1.35	18.55±1.18	60.91±1.51
71	Pusa 1460	77.62±1.31	27±1.37	50.62±0.66
72	Sarjoo 52	82.37±0.95	28.48±1.07	53.89±1.12
73	UPRI-2003-24	84.47±1.68	20.68±0.9	63.79±1.6
74	Poornima	84.44±1.42	26.3±1.27	58.13±1.63
75	UPRI-2003-18	76.44±0.81	16.49±0.75	59.95±0.74
76	NDR 359	84.83±1	21.62±1.17	63.21±0.91
77	Narendra Usar Dhan III	78.95±2.11	21.92±1.79	57.03±0.86
78	NDR 97	77.44±0.96	29.45±0.93	47.99±1.17
79	Bhadrakali	83.34±1.24	22.89±0.88	60.44±0.5
80	Shiva	79.12±1.13	27.31±0.66	51.81±0.96
81	CR 2364-25	81.13±1.09	29.96±1.4	51.18±1.4
82	IR 77384-12-35-3-6-7-2-B	82.08±0.77	25.58±0.82	56.5±1.22
83	Narendra Usar Dhan II	81.22±0.92	21.26±0.72	59.96±0.95
84	SKAU 220	79.37±1.23	25.25±1.18	54.12±1.26
85	PRR 105 (NPP-Kh-2010)	84.19±1.62	23.16±1.29	61.03±0.91
86	PRR 117	85.8±0.62	27.33±0.88	58.47±0.73
87	PRR 103	79.06±1.28	21.33±2.09	57.73±0.67
88	PRR 123 (NPP-56 /KH-2010)	84.29±1.04	19.62±0.9	64.68±1.26
89	PR-114	87.91±0.91	23.66±1.3	64.26±1.11
90	PRR 120 (NPP-71 /KH-2010)	79.33±0.99	24.5±1.11	54.83±1.2
91	PRR 115 (NPP-85/kh-2010)	87.15±1.65	25.73±0.97	61.43±0.68
92	PRR 104 (NPP-75/Kh-2010)	84.87±0.69	25.05±1.45	59.81±0.78
93	PRR 108 (NPP-108/KH-2010)	77.54±0.88	17.89±0.61	59.65±1.07
94	PRR 121 (NPP- 70/KH-2010)	85.07±2.32	22.46±0.64	62.61±0.6
95	Pant dhan 18	90.33±1.42	23.3±0.55	67.02±0.96
96	Indravati	82.26±1.17	19.74±1.26	62.53±1.36
97	Pant Sugandh Dhan 17	89.68±1.21	29.81±0.75	59.86±0.63
98	HUR-200-57-1	87.52±1.25	24.39±0.88	63.13±1.43
99	Pant dhan 15	89.65±2.1	14.35±1.22	75.3±1.28
100	JGL_11727	84.25±0.75	24.47±0.68	59.78±1
101	Mahanadi	78.59±1.25	30.78±0.77	47.8±0.53
102	Pant Sugandh Dhan15	88.67±0.81	16.48±1.22	72.18±1.18
103	Bhuman San	86.39±1.11	14.41±0.77	71.98±0.87
104	JR 75	78.08±0.8	28.84±0.83	49.24±0.86
105	CO-37	80.31±0.56	23.7±1.23	56.62±0.72
106	Sumati	83.94±1.25	16.14±0.9	67.79±1.03
107	P 1447	81.63±0.77	19.79±1.15	61.84±1.38
108	P1447-00-5-1 (P1324xAJAY)	79.76±1.13	24.79±1.59	54.98±1.5
109	HUR 105	79.52±0.88	19.06±0.55	60.46±0.67
110	Manaswini	77.7±1.31	26.51±0.99	51.19±0.94
111	RR 8585	79.47±1.12	25.59±1.26	53.88±1.36
112	CSR 23	86.33±1.65	16.17±0.52	70.16±0.83
113	Kudrat-3	79.9±0.75	26±0.83	53.9±0.97
114	RAU 3061	83.74±1.31	21.46±1.29	62.28±1.59
115	HUR 105	86.92±0.75	28.48±1.39	58.44±0.79
116	NDR 625	85.23±1.22	25.13±0.51	60.1±1.62
117	Sagar dambha	82.33±1.28	20.08±0.69	62.25±0.72
118	JGL-3828	82.22±0.91	23.45±1.44	58.77±1.65
119	P1460Awns,LG,ST,LusterouaGrain	80.59±1.18	17.16±2.11	63.42±1.16
120	Muskan	80.01±1.45	16.63±1.29	63.38±0.7
121	Pusa1342	78.74±0.76	27.97±1.19	50.77±0.9
122	MR-219	78.32±0.78	22.26±0.64	56.05±1.57
123	UPRI-2003-15	78.66±2.22	17.8±0.71	60.87±0.76
124	Sambha Mahsuri	77.7±1.41	19.88±1.33	57.82±1.36
125	Sharbati	79.3±1.25	27.19±0.4	52.11±1.25
126	HKR-200-57-1	78.45±2.06	26.03±0.74	52.43±0.74
127	WGL-23985	77.59±1.32	24.67±1.26	52.92±0.97
128	Rajendra basmati	77.53±1.44	20.44±0.66	57.09±0.8
129	Raja Vaellu	78.14±1.34	21.8±1.33	56.34±1.66
130	CR-246-16	84.1±0.87	20.81±0.85	63.3±0.85
131	Phunchi	77.81±0.93	21.22±0.78	56.59±1.43
132	Pusa Basmati 1121	78.4±1.31	17.77±1.19	60.62±1.27
133	Improved Sabarmati	79.43±1.37	13.21±1.47	66.23±0.62
134	Tompha Khau	78.27±1.24	20.64±0.8	57.63±1.13
135	CN-1268-7	78.49±1.19	25.42±0.56	53.07±1.44
136	WGL 14	77.44±0.74	28.84±0.72	48.59±0.78
137	Hema	79.94±2.18	20.66±1.18	59.28±1.21
138	UPRVS-98-26	79.32±0.98	25.22±0.45	54.1±1.64
139	Pusa 1174	78.56±0.56	31.49±0.62	47.07±0.88
140	Super Basmati	80.08±0.72	17.04±1.15	63.03±0.61
141	Pusa 1301	79.98±0.7	27.22±1.4	52.76±1.4
142	Kanak	79.41±1.34	30.54±0.94	48.87±1.14
143	PRR 109 (NPP-29/Kh-2010)	79.93±1.8	27±0.73	52.93±0.87
144	PRR 110 (NPP-57/Kh-2010)	77.11±1.54	25.13±1.45	51.98±0.62
145	PRR 127 (NPP-47 /KH-2010)	77.33±1.13	22.31±0.87	55.02±1.38
146	PRR 122 (NPP-97/KH-2010)	86.47±0.6	29.38±0.41	57.09±2.01
147	PRR 118 (NPP- 93/KH-2010)	79.72±0.97	19.78±0.67	59.94±1.51
148	HUR-36	78.36±1.43	23.55±1.15	54.81±0.88
149	RR 166-645	79.39±0.88	20.22±1.23	59.16±0.91
150	Nirri	78.45±0.94	17.36±0.85	61.09±1.62
151	C 22	78.47±0.79	27.9±1.45	50.58±0.99
152	DHMAS-70G-164-29	78.68±1.13	25.93±0.81	52.75±0.53
153	Ranbir Basmati	79.36±0.95	23.94±1.33	55.42±1.42
154	T23	77.47±0.86	26.07±0.91	51.4±1.54
155	ASD 19	78.65±1.18	28.26±1.48	50.39±0.99
156	Basmati 370	80.54±2.1	32.85±0.91	47.7±0.69
157	BPT 5204	77.37±1.42	25.64±1.19	51.74±1.54
158	IC-2127	83.25±1.19	26.83±0.99	56.43±0.85
159	VOH-PCR-3113	86.31±0.8	21.02±0.83	65.3±1.46
160	Nagina 12	79.53±0.92	18.67±1.5	60.86±1.68
161	Sonasal(small Grain) original	78.3±1.23	17.97±2.11	60.33±1.15
162	Khara Munga	77.7±0.91	21.12±1.29	56.58±0.89
163	IR 70	85.7±0.56	21.17±0.93	64.53±0.7
164	ADT 39	80.49±1.42	18.96±0.86	61.53±1.63
165	Haldimuri	89.56±0.92	25.46±1.32	64.11±0.76
166	MTU 7029	77.79±1.66	24.45±1.22	53.34±1.5
167	PDKV- Chinoor-2	89.49±0.82	31.51±0.62	57.98±1.67
168	Swarna Sub 1	88.89±0.88	24.58±1.26	64.31±0.99
169	Tilak Chandan	83.96±1.82	23.28±0.8	60.68±0.93
170	Pusa-33	79.52±1.43	22.53±1.29	56.99±1.59
171	Pratikshya	79.43±1.55	29.5±1.44	49.93±1.16
172	Jhulhat	89.45±0.88	23.64±0.7	65.81±0.98
173	NDR 9830144	85.31±1.38	28.65±0.96	56.66±0.46
174	MTU 1001( Vijetha)	79.56±0.75	30.69±1.11	48.87±1.53
175	Bameshwari	83.46±1.22	28.31±0.61	55.15±0.63
176	Ramachandi	84.83±0.83	29.84±1.33	55±0.93
177	Apo	78.42±0.82	18.99±1.28	59.43±1.54
178	Aziz Beoul	82.25±2.24	29.04±0.71	53.21±0.8
179	Begum	87.94±0.51	29.93±1.58	58±1.22
180	Buta Baber	88.69±1.27	33.11±0.95	55.58±1.21
181	Baber	79.18±0.92	19.91±0.93	59.27±1.11
182	Baber Safed	80.2±1.55	18.16±1.36	62.04±0.72
183	Budgi	80.31±2.15	23.45±0.83	56.85±1.38
184	Gull Baber	91.34±1.19	20.2±1.26	71.14±1.36
185	Kaw Qudder	78.27±1.43	25.86±0.44	52.41±0.75
186	Mehvan (purple)	80.57±1.21	23.89±0.82	56.68±1.34
187	Mehvan (green)	81.92±0.83	28.96±0.84	52.96±0.74
188	Mir Zug	80.57±1.11	17.63±1.05	62.94±1.11
189	CO 50	76.9±0.63	18.57±0.52	58.33±1.45
190	CO 51	77.65±0.92	30.06±0.45	47.6±0.51
191	Arupathaam Kuruvai	80.21±1.16	17.33±1.19	62.87±2.12
192	GP-926	81.57±1.34	20.73±0.97	60.83±0.58
193	Improved Samba Mahsuri	82.51±0.98	24.98±0.72	57.52±1.31
194	Sabar Surabhit (RAU 3036)	86.57±1.32	30.31±0.4	56.26±1.68
195	North Andaman 2	79.74±1.24	28.45±1.18	51.29±0.99
196	MATTA	76.03±0.67	29.46±1.16	46.57±0.8
197	NJ-72	67.31±0.81	7.63±0.42	59.67±1.45
198	Njavara	81.6±1.38	17.7±0.66	63.9±0.75
199	Pusa Basmati 1509	77.05±0.95	24.38±1.2	52.68±1.38
200	Vallabh basmati	77.45±1.12	21.58±0.81	55.87±0.91
